# Supplementary material for: HPV16 E7 Nucleotide Variants Found in Cancer-Free Subjects Affect E7 Protein Expression and Transformation
Source: Cancers (Basel). 2022 Oct 6;14(19):4895. doi: 10.3390/cancers14194895 (PMC9562847; doi:10.3390/cancers14194895)
Supplement: Supplementary file 1 [file cancers-14-04895-s001.zip]

Archive with 1 entries (1 files):
- cancers-1776800-supplementary.pdf
